# Supplementary material for: A DNA Methylation-Based Test for Breast Cancer Detection in Circulating Cell-Free DNA
Source: J Clin Med. 2018 Nov 7;7(11):420. doi: 10.3390/jcm7110420 (PMC6262630; doi:10.3390/jcm7110420)
Supplement: Supplementary file 1 [file jcm-07-00420-s001.zip]

Archive with 1 entries (1 files):
- jcm-369542-SI.pdf
